# Supplementary material for: The pan-PPAR agonist lanifibranor improves cardiometabolic health in patients with metabolic dysfunction-associated steatohepatitis
Source: Nat Commun. 2024 May 10;15:3962. doi: 10.1038/s41467-024-47919-9 (PMC11087475; doi:10.1038/s41467-024-47919-9)
Supplement: Supplementary file 4 — Source data [file 41467_2024_47919_MOESM4_ESM.xlsx]

## Sheet: Figure1
Figure 1A
Triglycerides (mmol/L) absolute change		Placebo	Lanifibranor 800mg	Lanifibranor 1200mg
Baseline	Mean	0.00	0.00	0.00
Week 4	n	78	82	82
	Mean	-0.04	-0.34	-0.28
	CI (95%)	[-0.18; 0.11]	[-0.55; -0.12]	[-0.58; 0.02]
	Two‑sided MMRM p-value vs. placebo		0.0386	0.1398
Week 14	n	74	79	78
	Mean	0.05	-0.33	-0.48
	CI (95%)	[-0.17; 0.27]	[-0.52; -0.13]	[-0.66; -0.29]
	Two‑sided MMRM p-value vs. placebo		0.0013	<0.0001
Week 24	n	72	71	74
	Mean	0.05	-0.43	-0.45
	CI (95%)	[-0.18; 0.28]	[-0.59; -0.26]	[-0.65; -0.24]
	Two‑sided MMRM p-value vs. placebo		<0.0001	0.0002
Figure 1B
HDL-C (mmol/L) absolute change		Placebo	Lanifibranor 800mg	Lanifibranor 1200mg
Baseline	Mean	0.00	0.00	0.00
Week 4	n	79	82	82
	Mean	-0.00	0.09	0.11
	CI (95%)	[-0.03; 0.02]	[0.04; 0.14]	[0.07; 0.15]
	Two‑sided MMRM p-value vs. placebo		<0.0001	<0.0001
Week 14	n	74	80	78
	Mean	-0.00	0.12	0.12
	CI (95%)	[-0.05; 0.04]	[0.06; 0.19]	[0.08; 0.16]
	Two‑sided MMRM p-value vs. placebo		<0.0001	<0.0001
Week 24	n	73	71	74
	Mean	0.02	0.16	0.10
	CI (95%)	[-0.03; 0.06]	[0.11; 0.22]	[0.06; 0.15]
	Two‑sided MMRM p-value vs. placebo		<0.0001	0.0018
Figure 1C
LDL-C (mmol/L) absolute change		Placebo	Lanifibranor 800mg	Lanifibranor 1200mg
Baseline	Mean	0.00	0.00	0.00
Week 4	n	79	80	80
	Mean	0.01	-0.04	-0.11
	CI (95%)	[-0.09; 0.12]	[-0.13; 0.06]	[-0.27; 0.05]
	Two‑sided MMRM p-value vs. placebo		0.6479	0.12
Week 14	n	72	78	77
	Mean	-0.02	-0.02	0.04
	CI (95%)	[-0.20; 0.15]	[-0.15; 0.11]	[-0.10; 0.18]
	Two‑sided MMRM p-value vs. placebo		0.804	0.8254
Week 24	n	69	71	73
	Mean	0.04	-0.00	0.06
	CI (95%)	[-0.13; 0.21]	[-0.15; 0.15]	[-0.10; 0.21]
	Two‑sided MMRM p-value vs. placebo		0.7148	0.9335
Figure 1D
APO-B (mg/dL) absolute change		Placebo	Lanifibranor 800mg	Lanifibranor 1200mg
Baseline	Mean	0.00	0.00	0.00
Week 24	n	72	67	69
	Mean	-2.17	-12.54	-11.23
	CI (95%)	[-6.13; 1.80]	[-17.34; -7.73]	[-16.34; -6.12]
	Two‑sided MMRM p-value vs. placebo		0.0009	0.0007
Figure 1E
Glucose (mmol/L) absolute change		Placebo	Lanifibranor 800mg	Lanifibranor 1200mg
Baseline	Mean	0.00	0.00	0.00
Week 4	n	78	82	82
	Mean	0.11	-0.78	-0.47
	CI (95%)	[-0.12; 0.34]	[-1.06; -0.50]	[-0.67; -0.27]
	Two‑sided MMRM p-value vs. placebo		<0.0001	<0.0001
Week 14	n	74	80	78
	Mean	0.28	-0.82	-0.61
	CI (95%)	[0.08; 0.49]	[-1.16; -0.48]	[-0.84; -0.37]
	Two‑sided MMRM p-value vs. placebo		<0.0001	<0.0001
Week 24	n	72	71	73
	Mean	0.22	-0.97	-0.59
	CI (95%)	[0.01; 0.43]	[-1.39; -0.56]	[-0.82; -0.36]
	Two‑sided MMRM p-value vs. placebo		<0.0001	<0.0001
Figure 1F
HbA1c (%) absolute change		Placebo	Lanifibranor 800mg	Lanifibranor 1200mg
Baseline	Mean	0.00	0.00	0.00
Week 4	n	79	82	82
	Mean	-0.01	-0.08	-0.10
	CI (95%)	[-0.07; 0.04]	[-0.13; -0.03]	[-0.14; -0.05]
	Two‑sided MMRM p-value vs. placebo		0.0824	0.0322
Week 14	n	75	80	78
	Mean	0.03	-0.37	-0.41
	CI (95%)	[-0.05; 0.10]	[-0.46; -0.27]	[-0.51; -0.30]
	Two‑sided MMRM p-value vs. placebo		<0.0001	<0.0001
Week 24	n	72	72	74
	Mean	0.09	-0.37	-0.45
	CI (95%)	[-0.00; 0.18]	[-0.48; -0.25]	[-0.57; -0.33]
	Two‑sided MMRM p-value vs. placebo		<0.0001	<0.0001
Figure 1G
hs-CRP (mg/L) absolute change		Placebo	Lanifibranor 800mg	Lanifibranor 1200mg
Baseline	Mean	0.00	0.00	0.00
Week 24	n	72	72	74
	Mean	0.51	-1.98	-1.68
	CI (95%)	[-0.34; 1.36]	[-3.20; -0.77]	[-2.98; -0.38]
	Two‑sided MMRM p-value vs. placebo		0.0012	0.0255
Figure 1H
Ferritin (µg/L) absolute change		Placebo	Lanifibranor 800mg	Lanifibranor 1200mg
Baseline	Mean	0.00	0.00	0.00
Week 24	n	73	72	73
	Mean	-3.82	-80.3	-65.2
	CI (95%)	[-38.71; 31.07]	[-116.10; -44.51]	[-96.90; -33.60]
	Two‑sided MMRM p-value vs. placebo		<0.0001	0.0006
Figure 1I
Diastolic blood pressure (mmHg) absolute change		Placebo	Lanifibranor 800mg	Lanifibranor 1200mg
Baseline	Mean	0.00	0.00	0.00
Week 4	n	79	82	82
	Mean	0.70	-1.01	-2.44
	CI (95%)	[-1.15; 2.55]	[-2.74; 0.72]	[-4.84; -0.04]
	Two‑sided MMRM p-value vs. placebo		0.2537	0.0155
Week 14	n	75	80	78
	Mean	0.84	-2.54	-1.58
	CI (95%)	[-0.86; 2.54]	[-4.34; -0.73]	[-4.01; 0.85]
	Two‑sided MMRM p-value vs. placebo		0.0072	0.0378
Week 24	n	73	71	74
	Mean	-0.21	-4.11	-2.55
	CI (95%)	[-2.43; 2.02]	[-6.43; -1.79]	[-5.30; 0.19]
	Two‑sided MMRM p-value vs. placebo		0.011	0.1295
Figure 1J		Placebo	Lanifibranor 800mg	Lanifibranor 1200mg
NT-pro-BNP (pmol/L) absolute change		Placebo	Lanifibranor 800mg	Lanifibranor 1200mg
Baseline	Mean	0.00	0.00	0.00
Week 24	n	73	66	73
	Mean	-3.82	-80.31	-65.25
	CI (95%)	[-2.01; 0.13]	[1.39; 4.92]	[4.24; 10.78]
	Two‑sided MMRM p-value vs. placebo		0.015	<0.0001
CI=confidence interval
MMRM=two sided Mixed Model for Repeated Measures models using change from baseline as endpoint, the time, treatment, the diabetic status, the interaction (treatment*time) and the baseline value as fixed effects, a time repeated measure within each subject and an unstructured variance covariance matrix
n=number of non-missing values

## Sheet: Figure2
Figure 2A
		Placebo	Lanifibranor 800mg	Lanifibranor 1200mg
	n	65	70	72
CRN-S points of improvement	Improvement of 1 point	18 (28%)	21 (30%)	23 (32%)
	Improvement of 2 points	2 (3%)	21 (30%)	23 (32%)
	Improvement of 3 points	1 (2%)	4 (6%)	6 (8%)
CRN-S improvement	Improvement >=1 point	21 (32%)	46 (66%)	52 (72%)
	Two‑sided CMH vs. placebo		<0.001	<0.001
Figure 2B
CAPTM (dB/m)		CRN-S0	CRN-S1	CRN-S2	CRN-S3
	n	15	61	73	145
	Mean	283.3	296.1	321.1	334.7
	Median	286	296	322	340
	Q1; Q3	266; 306	274; 322	294; 351	308; 366
	IQR	40	48	57	58
	Q1-1.5*IQR; Q3+1.5*IQR	206; 366	202; 394	208.5; 436.5	221; 453
	Spearman correlation: coefficient; pvalue	0.36899; <0.0001
Figure 2C
CAPTM (dB/m)		Placebo	Lanifibranor 800mg	Lanifibranor 1200mg
	n	53	54	46
Screning	Mean	335.3	321.1	325.2
	CI (95%)	[323.4; 347.3]	[307.9; 334.4]	[313.3; 337.2]
	Two-sided Wilcoxon-Mann-Whitney test vs. placebo	-	0.158	0.212
Week 24	Mean	332.2	308.9	304.8
	CI (95%)	[320.4; 343.9]	[293.7; 324.1]	[290.5; 319.1]
	Two-sided Wilcoxon-Mann-Whitney test vs. placebo	-	0.019	0.005
Figure 2D
CAPTM (dB/m)		Placebo	Lanifibranor 800mg	Lanifibranor 1200mg
	n	53	54	46
Screning	CAP≤302 dB/m	14 (27%)	16 (30%)	15 (33%)
	95%CI	[15% - 39%]	[17% - 42%]	[19% - 46%]
	Two-sided Chi² test vs. placebo	-	0.711 (NS)	0.499 (NS)
	n	53	54	46
Week 24	CAP≤302 dB/m	13 (25%)	25 (46%)	23 (50%)
	95%CI	[13% - 37%]	[33% - 60%]	[36% - 64%]
	Two-sided Chi² test vs. placebo	-	0.019 (S)	0.009 (S)
CI=confidence interval
CMH=Cochran–Mantel–Haenszel test, stratified on the diabetic status at Baseline
n=number of non-missing values
IQR=interquartile range

## Sheet: Figure3
Figure 3A
HOMA-IR absolute change and weight increase at EOT		Placebo		Lanifibranor
		Stable ≤2.5%	Increase >2.5%	Stable ≤2.5%	Moderate 2.5%-5%	Increase ≥5%
Baseline	Mean	0.00	0.00	0.00	0.00	0.00
Week 24	N	48	9	55	21	36
	Mean	-0.39	1.45	-5.59	-5.30	-5.66
	CI (95%)	[-1.74; 0.95]	[-1.91; 4.82]	[-8.73; -2.46]	[-7.95; -2.64]	[-10.81; -0.52]
Figure 3B
Ferritin (µg/L) absolute change and weight increase at EOT		Placebo		Lanifibranor
		Stable ≤2.5%	Increase >2.5%	Stable ≤2.5%	Moderate 2.5%-5%	Increase ≥5%
Baseline	Mean	0.00	0.00	0.00	0.00	0.00
Week 24	N	61	12	73	23	48
	Mean	-13.05	43.08	-64.95	-74.83	-84.44
	CI (95%)	[-51.86; 25.76]	[-42.67; 128.84]	[-99.62; -30.27]	[-140.82; -8.83]	[-123.83; -45.04]
Figure 3C
ALT (U/L) absolute change and weight increase at EOT		Placebo		Lanifibranor
		Stable ≤2.5%	Increase >2.5%	Stable ≤2.5%	Moderate 2.5%-5%	Increase ≥5%
Baseline	Mean	0.00	0.00	0.00	0.00	0.00
	N	61	12	73	23	48
	Mean	-2.61	-0.42	-20.59	-19.17	-25.06
	CI (95%)	[-7.82; 2.61]	[-6.34; 5.51]	[-26.26; -14.92]	[-26.01; -12.34]	[-33.04; -17.08]
Week 14	N	61	12	73	23	48
	Mean	-5.77	3.42	-25.41	-22.00	-28.35
	CI (95%)	[-12.10; 0.56]	[-9.15; 15.98]	[-32.51; -18.31]	[-32.89; -11.11]	[-39.78; -16.93]
Week 24	N	60	12	73	23	48
	Mean	51.97	74.83	-25.00	-26.00	-30.06
	CI (95%)	[43.26; 60.68]	[39.44; 110.22]	[-36.31; -13.69]	[-35.58; -16.42]	[-41.73; -18.40]
Figure 3D
Adiponectin (µg/mL) absolute change and weight increase at EOT		Placebo		Lanifibranor
		Stable ≤2.5%	Increase >2.5%	Stable ≤2.5%	Moderate 2.5%-5%	Increase ≥5%
Baseline	Mean	0.00	0.00	0.00	0.00	0.00
Week 24	N	61	12	73	23	48
	Mean	-13.05	43.08	-64.95	-74.83	-84.44
	CI (95%)	[-51.86; 25.76]	[-42.67; 128.84]	[-99.62; -30.27]	[-140.82; -8.83]	[-123.83; -45.04]
Figure 3E
CAP (dB/m) absolute change and weight increase at EOT		Placebo		Lanifibranor
		Stable ≤2.5%	Increase >2.5%	Stable ≤2.5%	Moderate 2.5%-5%	Increase ≥5%
Baseline	Mean	0.00	0.00	0.00	0.00	0.00
Week 24	N	41	8	48	13	32
	Mean	-11.12	30.63	-17.00	-8.54	-14.69
	CI (95%)	[-22.38; 0.14]	[-4.41; 65.66]	[-33.14; -0.86]	[-46.06; 28.99]	[-34.56; 5.18]
Figure 3F
Diastolic blood pressure (mmHg) absolute change and weight increase at EOT		Placebo		Lanifibranor
		Stable ≤2.5%	Increase >2.5%	Stable ≤2.5%	Moderate 2.5%-5%	Increase ≥5%
Baseline	Mean	0.00	0.00	0.00	0.00	0.00
Week 4	N	61	12	73	23	48
	Mean	-0.20	3.50	78.45	80.13	78.02
	CI (95%)	[-2.37; 1.98]	[-0.03; 7.03]	[75.83; 81.08]	[74.20; 86.06]	[74.33; 81.71]
Week 14	N	61	12	73	23	48
	Mean	0.41	3.50	-1.25	-2.22	-3.38
	CI (95%)	[-1.51; 2.33]	[-0.87; 7.87]	[-3.20; 0.71]	[-5.92; 1.48]	[-6.61; -0.14]
Week 24	N	61	12	73	23	48
	Mean	-0.79	2.75	-3.33	-1.91	-4.21
	CI (95%)	[-3.25; 1.67]	[-2.93; 8.43]	[-5.68; -0.98]	[-5.22; 1.39]	[-8.06; -0.36]
Figure 3G
NT-pro-BNP (pmol/L) absolute change and weight increase at EOT		Placebo		Lanifibranor
		Stable ≤2.5%	Increase >2.5%	Stable ≤2.5%	Moderate 2.5%-5%	Increase ≥5%
Baseline	Mean	0.00	0.00	0.00	0.00	0.00
Week 24	N	61	12	69	23	45
	Mean	-0.98	-0.73	4.52	3.66	7.68
	CI (95%)	[-2.26; 0.29]	[-1.83; 0.36]	[1.91; 7.12]	[0.03; 7.29]	[3.58; 11.77]
CI=confidence interval
n=number of non-missing values

## Sheet: Figure4
Figure 4A
HDL-C (mmol/L) absolute change and adiponectin increase at EOT		Unchanged <1.5-fold	Moderate 1.5 to 4-fold	High >4-fold
Baseline	Mean	0.00	0.00	0.00
Week 4	n	13	76	50
	Mean	0.05	0.09	0.19
	CI (95%)	[-0.06; 0.16]	[0.05; 0.13]	[0.13; 0.25]
Week 14	n	13	76	50
	Mean	0.00	0.12	0.20
	CI (95%)	[-0.09; 0.10]	[0.08; 0.17]	[0.13; 0.27]
Week 24	n	13	76	50
	Mean	-0.03	0.12	0.22
	CI (95%)	[-0.17; 0.11]	[0.07; 0.16]	[0.15; 0.28]
Figure 4B
HbA1c (%) absolute change and adiponectin increase at EOT		Unchanged <1.5-fold	Moderate 1.5 to 4-fold	High >4-fold
Baseline	Mean	0.00	0.00	0.00
Week 4	n	13	76	50
	Mean	-0.08	-0.08	-0.12
	CI (95%)	[-0.17; 0.02]	[-0.13; -0.03]	[-0.19; -0.05]
Week 14	n	13	76	50
	Mean	-0.21	-0.34	-0.54
	CI (95%)	[-0.37; -0.05]	[-0.44; -0.25]	[-0.69; -0.39]
Week 24	n	13	76	50
	Mean	-0.09	-0.37	-0.58
	CI (95%)	[-0.25; 0.07]	[-0.47; -0.26]	[-0.73; -0.42]
Figure 4C
ALT (U/L) and adiponectin increase at EOT		Unchanged <1.5-fold	Moderate 1.5 to 4-fold	High >4-fold
Baseline	n	13	76	50
	Mean	65.54	67.24	57.74
	CI (95%)	[47.48; 83.60]	[56.26; 78.22]	[47.98; 67.50]
Week 4	n	13	76	50
	Mean	52.38	44.83	33.94
	CI (95%)	[32.26; 72.51]	[38.09; 51.57]	[28.69; 39.19]
Week 14	n	13	76	50
	Mean	48.31	41.12	30.70
	CI (95%)	[31.41; 65.21]	[34.34; 47.90]	[25.14; 36.26]
Week 24	n	13	76	50
	Mean	76.69	39.12	23.00
	CI (95%)	[38.29; 115.09]	[31.35; 46.89]	[19.68; 26.32]
Figure 4D
AST (U/L) absolute change and adiponectin increase at EOT		Unchanged <1.5-fold	Moderate 1.5 to 4-fold	High >4-fold
Baseline	Mean	0.00	0.00	0.00
Week 4	n	13	76	50
	Mean	-5.92	-10.76	-15.18
	CI (95%)	[-16.45; 4.60]	[-15.71; -5.82]	[-22.26; -8.10]
Week 14	n	13	76	50
	Mean	-14.62	-13.71	-18.24
	CI (95%)	[-30.29; 1.06]	[-19.68; -7.74]	[-28.01; -8.47]
Week 24	n	13	76	50
	Mean	17.92	-14.22	-22.84
	CI (95%)	[-14.28; 50.13]	[-20.71; -7.74]	[-33.52; -12.16]
Figure 4E
CAP (dB/m) and adiponectin increase at EOT		Unchanged <1.5-fold	Moderate 1.5 to 4-fold	High >4-fold
Screening	n	8	46	36
	Mean	323.50	324.46	317.28
	CI (95%)	[294.73; 352.27]	[310.58; 338.33]	[302.00; 332.55]
Week 24	n	8	46	36
	Mean	339.38	324.33	277.94
	CI (95%)	[305.57; 373.18]	[308.62; 340.03]	[263.71; 292.18]
CI=confidence interval
n=number of non-missing values

## Sheet: Figure5
Figure 5A
NAS score improvemet		Unchanged <1.5-fold	Moderate 1.5 to 4-fold	High >4-fold
	n	13	68	47
	No	8 (61.5%)	10 (14.7%)	3 (6.4%)
	Yes	5 (38.5%)	58 (85.3%)	44 (93.6%)
Figure 5B
CRN-I improvement		Unchanged <1.5-fold	Moderate 1.5 to 4-fold	High >4-fold
	n	13	68	47
	No	9 (69.2%)	34 (50.0%)	17 (36.2%)
	Yes	4 (30.8%)	34 (50.0%)	30 (63.8%)
Figure 5C
CRN-B improvement		Unchanged <1.5-fold	Moderate 1.5 to 4-fold	High >4-fold
	n	13	68	47
	No	9 (69.2%)	12 (17.6%)	4 (8.5%)
	Yes	4 (30.8%)	56 (82.4%)	43 (91.5%)
Figure 5D
CRN-F improvement		Unchanged <1.5-fold	Moderate 1.5 to 4-fold	High >4-fold
	n	13	68	47
	No	8 (61.5%)	42 (61.8%)	20 (42.6%)
	Yes	5 (38.5%)	26 (38.2%)	27 (57.4%)
n=number of non-missing values

## Sheet: Supplementary Figure1
Supplementary Figure1
Fasting Triglycerides evolution		Placebo	Lanifibranor 800mg	Lanifibranor 1200mg
	n	41	33	35
	Improvement to lower risk	11 (26.8%)	23 (69.7%)	21 (60.0%)
	No change	30 (73.2%)	10 (30.3%)	14 (40.0%)
n=number of non-missing values

## Sheet: Supplementary Figure2
Supplementary Figure2A
Fasting HOMA index absolute change and CRN-S evolution		Wors./No chg	Impr. (1pt)	Impr. (2pts)	Impr. (3pts)
	n	37	26	36	7
	Mean	-6.14	-7.27 ± 14.90	-4.35 ± 5.73	-3.73 ± 3.17
	Median	-2.2	-2.9	-2.9	-3.2
	Q1; Q3	-5.5; -0.8	-5.0; -0.9	-6.6; -0.7	-6.4; -0.9
	IQR	4.7	4.1	5.9	5.5
	Q1-1.5*IQR; Q3+1.5*IQR	-12.6; 6.3	-11.2; 5.3	-15.5; 8.2	-14.7; 7.4
	Spearman correlation: coefficient [95%CI]; pvalue	0.06 [-0.13 - 0.25]; 0.529
Supplementary Figure2B
Hemoglobin A1C (%) absolute change and CRN-S evolution		Wors./No chg	Impr. (1pt)	Impr. (2pts)	Impr. (3pts)
	n	43	40	42	9
	Mean	-0.22	-0.41 ± 0.45	-0.56 ± 0.51	-0.83 ± 0.78
	Median	-0.2	-0.2	-0.5	-0.6
	Q1; Q3	-0.3; 0.1	-0.7; -0.1	-0.9; -0.1	-1.1; -0.3
	IQR	0.4	0.6	0.8	0.8
	Q1-1.5*IQR; Q3+1.5*IQR	-0.9; 0.7	-1.6; 0.8	-2.1; 1.1	-2.3; 0.9
	Spearman correlation: coefficient [95%CI]; pvalue	0.36 [0.20 - 0.50]; <0.001
Supplementary Figure2C
Fasting Triglycerides (mmol/L) absolute change and CAPTM relative change		>=10%	[-10%; 10%[	<-10%
	n	17	43	33
	Mean	-0.08	-0.39 ± 1.05	-0.60 ± 0.49
	Median	-0.1	-0.4	-0.5
	Q1; Q3	-0.4; 0.1	-0.9; -0.0	-1.0; -0.3
	IQR	0.5	0.9	0.7
	Q1-1.5*IQR; Q3+1.5*IQR	-1.2; 0.9	-2.3; 1.4	-2.1; 0.8
	Spearman correlation: coefficient [95%CI]; pvalue	0.33 [0.14 - 0.50]; 0.001
Supplementary Figure2D
Hemoglobin A1C (%) absolute change and CAPTM relative change		>=10%	[-10%; 10%[	<-10%
	n	17	43	34
	Mean	-0.18	-0.49 ± 0.55	-0.45 ± 0.48
	Median	-0.1	-0.3	-0.4
	Q1; Q3	-0.3; 0.1	-0.7; -0.1	-0.6; -0.1
	IQR	0.4	0.6	0.5
	Q1-1.5*IQR; Q3+1.5*IQR	-0.9; 0.7	-1.6; 0.8	-1.4; 0.7
	Spearman correlation: coefficient [95%CI]; pvalue	0.18 [-0.02 - 0.37]; 0.084
Supplementary Figure2E
Fasting HDL-C (mmol/L) absolute change and CRN-S evolution		Wors./No chg	Impr. (1pt)	Impr. (2pts)	Impr. (3pts)
	n	43	39	42	9
	Mean	0.06	0.17 ± 0.22	0.17 ± 0.21	0.19 ± 0.31
	Median	0.1	0.2	0.2	0.3
	Q1; Q3	-0.1; 0.2	0.1; 0.3	0.0; 0.3	-0.0; 0.4
	IQR	0.3	0.2	0.3	0.4
	Q1-1.5*IQR; Q3+1.5*IQR	-0.6; 0.7	-0.2; 0.6	-0.5; 0.8	-0.6; 1.0
	Spearman correlation: coefficient [95%CI]; pvalue	-0.22 [-0.38 - -0.06]; 0.010
Supplementary Figure2F
Fasting Adiponectin (µg/mL) fold and CRN-S evolution		Wors./No chg	Impr. (1pt)	Impr. (2pts)	Impr. (3pts)
	n	42	35	42	9
	Mean	3.10	3.89 ± 2.93	5.25 ± 4.10	5.98 ± 2.21
	Median	2.3	2.8	4.1	6.1
	Q1; Q3	1.7; 3.2	2.0; 3.9	2.7; 6.2	5.1; 7.1
	IQR	1.5	1.9	3.5	2
	Q1-1.5*IQR; Q3+1.5*IQR	-0.6; 5.5	-0.9; 6.8	-2.6; 11.5	2.1; 10.1
	Spearman correlation: coefficient [95%CI]; pvalue	-0.40 [-0.53 - -0.24]; <0.001
CI=confidence interval
IQR=interquartile range
n=number of non-missing values

## Sheet: Supplementary Figure3
Supplementary Figure3
Weight-change group		Placebo	Lanifibranor
	n	73	144
	Stable ≤2.5%	61 (84%)	73 (51%)
	Moderate increase 2.5%-5%	8 (11%)	23 (16%)
	Increase ≥5%	4 (6%)	48 (33%)
n=number of non-missing values

## Sheet: Supplementary Figure4
Supplementary Figure4A
Hemoglobin A1C (%) (Baseline)		NAS score=4	NAS score=5	NAS score=6	NAS score=7	NAS score=8
	n	22	43	125	40	15
	Mean	5.70	5.87 ± 0.60	6.13 ± 0.76	6.03 ± 0.64	6.31 ± 0.95
	Median	5.8	5.8	6	6	6.2
	Q1; Q3	5.2; 6.1	5.4; 6.3	5.6; 6.6	5.5; 6.5	5.5; 6.8
	IQR	0.9	0.9	1	1	1.3
	Q1-1.5*IQR; Q3+1.5*IQR	3.9; 7.5	4.1; 7.7	4.1; 8.1	4.0; 8.0	3.6; 8.8
	Spearman correlation: coefficient; pvalue	0.15255; 0.0169
Supplementary Figure4B
Hemoglobin A1C (%) (Baseline)		CRN-F1	CRN-F2	CRN-F3
	n	53	102	86
	Mean	5.87	6.05 ± 0.78	6.16 ± 0.72
	Median	5.8	5.9	6.1
	Q1; Q3	5.5; 6.2	5.5; 6.5	5.5; 6.6
	IQR	0.7	1	1.1
	Q1-1.5*IQR; Q3+1.5*IQR	4.5; 7.3	4.0; 8.0	3.9; 8.3
	Spearman correlation: coefficient; pvalue	0.14925; 0.0205
IQR=interquartile range
n=number of non-missing values

## Sheet: Supplementary Figure5
Supplementary Figure5A
Hemoglobin A1C (%) absolute change and NAS score improvement		No	Yes
		N=44	N=98
Baseline	Mean	0.00	0.00
Week 4	n	44	98
	Mean	-0.04	-0.12
	CI (95%)	[-0.09; 0.01]	[-0.17; -0.07]
Week 14	n	44	98
	Mean	-0.25	-0.47
	CI (95%)	[-0.36; -0.14]	[-0.57; -0.37]
	n	43	91
Week 24	Mean	-0.22	-0.52
	CI (95%)	[-0.35; -0.09]	[-0.63; -0.41]
	Two‑sided MMRM p-value vs. No		0.048
Supplementary Figure5B
Hemoglobin A1C (%) absolute change and CRN-B improvement		No	Yes
		N=31	N=111
Baseline	Mean	0.00	0.00
Week 4	n	31	111
	Mean	-0.09	-0.09
	CI (95%)	[-0.15; -0.03]	[-0.14; -0.05]
Week 14	n	31	111
	Mean	-0.34	-0.42
	CI (95%)	[-0.47; -0.21]	[-0.51; -0.33]
Week 24	n	28	106
	Mean	-0.30	-0.46
	CI (95%)	[-0.46; -0.13]	[-0.56; -0.36]
	Two‑sided MMRM p-value vs. No		0.088
CI=confidence interval
MMRM=two sided Mixed Model for Repeated Measures models using change from baseline as endpoint and the baseline value as fixed effects
n=number of non-missing values
